# Supplementary material for: A method for assessing efficiency of bacterial cell disruption and DNA release
Source: BMC Microbiol. 2016 Aug 26;16(1):197. doi: 10.1186/s12866-016-0815-3 (PMC5002184; doi:10.1186/s12866-016-0815-3)
Supplement: Additional file 1: — Spreadsheet for converting nanomoles or nanograms of adenine to nanograms of DNA. (XLSX 17 kb) [file 12866_2016_815_MOESM1_ESM.xlsx]

## Sheet: adenine->DNA
1	Convert nanograms of adenine to nanomoles (if necessary)
	Enter nanograms	55
	nanomoles=	0.407407
2	Enter nanomoles of adenine	65
3	Enter G+C content of DNA (%)	55
		nmole of dAMP	nmole of TMP	nmole of dGMP	nmole of dCMP
		58.5	58.5	71.5	71.5
		65	65	79.4444	79.4444
		ng of dAMP	ng of TMP	ng of dGMP	ng of dCMP
		354	345	370	330
		23010	22425	29394.4	26216.7
4	Quantity of DNA (nanograms)	101046
	Quantity of DNA (micrograms)	101.046

## Sheet: ade+gua->DNA
1	Convert nanograms to nanomoles (if necessary)	adenine	guanine
	Enter nanograms	135	151
	nanomoles=	1	1
2	Enter nanomoles	1	1
		ng of dAMP	ng of TMP	ng of dGMP	ng of dCMP
		354	345	370	330
		354	345	370	330
3	Quantity of DNA (nanograms)	1399
	Quantity of DNA (micrograms)	1.399

## Sheet: Assumptions
	Assumptions
	1	The DNA is double-stranded, with A=T and G=C
	2	The calculated mass of the DNA is given as the sodium salt, since this is the commonly isolated form.
	3	The MW of the monosodium salts of the deoxynucleotides are: dAMP (354), TMP (345), dGMP (370) and dCMP (330). The MW for adenine is 135. The MW for guanine is 151.
	4	The adenine content is >0
			O. De Bruin and H.C. Birnboim
			2016-03-15
